# Supplementary material for: Seeing Touches Early in Life
Source: PLoS One. 2015 Sep 14;10(9):e0134549. doi: 10.1371/journal.pone.0134549 (PMC4569186; doi:10.1371/journal.pone.0134549)
Supplement: S1 File — (ZIP) [file pone.0134549.s001.zip]

Archive with 3 entries (3 files):
- S1 File/Video A.wmv
- S1 File/Video B.wmv
- S1 File/Video C.wmv
